# Supplementary material for: Effect of Particle Heterogeneity in Catalytic Copper-Containing Single-Chain Polymeric Nanoparticles Revealed by Single-Particle Kinetics
Source: Molecules. 2024 Apr 18;29(8):1850. doi: 10.3390/molecules29081850 (PMC11054931; doi:10.3390/molecules29081850)
Supplement: Supplementary file 1 [file molecules-29-01850-s001.zip]

Archive with 1 entries (1 files):
- molecules-2953252-supplementary.pdf
